# Supplementary material for: A social chemosignaling function for human handshaking
Source: eLife. 2015 Mar 3;4:e05154. doi: 10.7554/eLife.05154 (PMC4345842; doi:10.7554/eLife.05154)
Supplement: Supplementary file 1. — Data and analysis. This excel file contains the analysis scheme, starting with raw duration values, and all the way through derivation of the data figures. Sheet 1 contains the initial data and its baseline correction. Sheet 2 contains the data separated by condition. Sheet 3 contains correction for condition. Sheet 4 contains the final data derivation. Sheet 5 contains data of the tainting experiment. Sheets 6 through 8 are a repetition of sheets 2 through 4 after deleting extremes from the condition-specific baseline. DOI: http://dx.doi.org/10.7554/eLife.05154.013 [file elife05154s001.xlsx]

## Sheet: 1-RawToChangeFromBaseline
Subject#	Gender	Total baseline sample right	Total baseline sample left	Exper. Gender	HS/noHS	Total after sample right	Total after sample left	Change from subject-specific baseline:	Change RIGHT	Change LEFT
1	F	0	0	F	HS	0	0		0	0
2	F	0	71	F	HS	2	0		2	-71
3	F	0	44	F	HS	0	41		0	-3
4	F	0	0	F	HS	20	0		20	0
5	F	0.5	15	F	HS	0	0		-0.5	-15
6	F	14	0	F	HS	43	0		29	0
7	F	0	4	F	HS	3	0		3	-4
8	F	0	0	F	HS	0	0		0	0
9	F	0	0	F	HS	23	0		23	0
10	F	0	0	F	HS	0	16		0	16
11	F	0	0	F	HS	0	0		0	0
12	F	0	0	F	HS	0	0		0	0
13	F	0.5	47.5	F	HS	0	5		-0.5	-42.5
14	F	55	0	F	HS	33	0		-22	0
15	F	2	1	F	HS	2.5	2		0.5	1
16	F	0.5	71	F	HS	0	71		-0.5	0
17	F	0	0	F	HS	0	0		0	0
18	F	1	6	F	HS	0	2		-1	-4
19	F	0	0	F	HS	2	0		2	0
20	F	0	3	F	HS	0	0		0	-3
21	F	1	0	F	HS	0	0		-1	0
22	F	0	0	F	HS	1	0		1	0
23	F	5	0	F	NHS	0	4		-5	4
24	F	40	0	F	NHS	0	67		-40	67
25	F	1	0	F	NHS	0	0		-1	0
26	F	0	0	F	NHS	0	0		0	0
27	F	0	0	F	NHS	0	1		0	1
28	F	0.5	14	F	NHS	0.5	0		0	-14
29	F	0	0	F	NHS	0	2		0	2
30	F	0	0	F	NHS	0	0		0	0
31	F	0	0	F	NHS	0	0		0	0
32	F	0.5	0.5	F	NHS	0.5	22.5		0	22
33	F	0	11	F	NHS	0	14		0	3
34	F	0.5	17.5	F	NHS	2.5	0		2	-17.5
35	F	0	0	F	NHS	0	11		0	11
36	F	26	0	F	NHS	6	0		-20	0
37	F	0	9	F	NHS	2	4		2	-5
38	F	0	0	F	NHS	0	0		0	0
39	F	2	0	M	HS	0	0		-2	0
40	F	0	3	M	HS	0.5	4		0.5	1
41	F	0	0.5	M	HS	0	1.5		0	1
42	F	0	0	M	HS	1	0.5		1	0.5
43	F	5	38	M	HS	23	23		18	-15
44	F	0	0	M	HS	0	0.5		0	0.5
45	F	0	0	M	HS	2	2		2	2
46	F	3	63	M	HS	0	61		-3	-2
47	F	0	0	M	HS	10	12		10	12
48	F	6	1	M	HS	0	20		-6	19
49	F	0	15	M	HS	15	13		15	-2
50	F	3	35	M	HS	0	10		-3	-25
51	F	0	1	M	HS	0	1		0	0
52	F	0	0	M	HS	0	0		0	0
53	F	24	3	M	HS	0.5	0		-23.5	-3
54	F	0	11	M	HS	0	55		0	44
55	F	0	0	M	HS	1	0		1	0
56	F	0	80	M	HS	0	80		0	0
57	F	0	24	M	HS	0.5	19		0.5	-5
58	F	47	1	M	HS	0	3		-47	2
59	F	0	47	M	NHS	0	4		0	-43
60	F	19	6	M	NHS	12	0		-7	-6
61	F	25	0	M	NHS	8	0		-17	0
62	F	1	22	M	NHS	1.5	0		0.5	-22
63	F	1	3	M	NHS	0	0		-1	-3
64	F	0	0	M	NHS	6	0		6	0
65	F	0	0	M	NHS	0	2		0	2
66	F	0	0	M	NHS	8	0		8	0
67	F	0.5	0	M	NHS	2	0		1.5	0
68	F	0	72	M	NHS	0	0		0	-72
69	F	0	40	M	NHS	24	34		24	-6
70	F	0	0	M	NHS	0	7		0	7
71	F	0	1	M	NHS	0	0		0	-1
72	F	0	0	M	NHS	1.5	37.5		1.5	37.5
73	F	0	68	M	NHS	0	0.5		0	-67.5
74	F	0	72	M	NHS	0	16		0	-56
75	F	9	0	M	NHS	2	0		-7	0
76	F	60	0	M	NHS	60	14		0	14
77	F	0	0	M	NHS	0	3		0	3
78	M	66	0	F	HS	5	0		-61	0
79	M	0	0	F	HS	0	6		0	6
80	M	0	76	F	HS	0	83		0	7
81	M	0	0	F	HS	0	0		0	0
82	M	0	0	F	HS	11	3		11	3
83	M	53	0	F	HS	6.5	0		-46.5	0
84	M	0	2	F	HS	2	4		2	2
85	M	76	0	F	HS	0	12		-76	12
86	M	0	0	F	HS	0	0		0	0
87	M	0	0	F	HS	0.5	0.5		0.5	0.5
88	M	0	0	F	HS	1.5	0		1.5	0
89	M	0	0	F	HS	5	0		5	0
90	M	0	0	F	HS	0	0		0	0
91	M	0	0	F	HS	0	0		0	0
92	M	0	0	F	HS	0	7		0	7
93	M	0	0	F	HS	0	48		0	48
94	M	0	0	F	HS	0	0		0	0
95	M	0	0	F	HS	0	0		0	0
96	M	0	0	F	HS	0.5	0		0.5	0
97	M	0	43	F	HS	0.5	47		0.5	4
98	M	0	0	F	HS	0	0		0	0
99	M	0	13	F	NHS	0	28		0	15
100	M	9	0	F	NHS	16	11		7	11
101	M	0	0	F	NHS	0	30		0	30
102	M	1	0	F	NHS	0	0		-1	0
103	M	0	29	F	NHS	2	8		2	-21
104	M	0	35	F	NHS	4	45		4	10
105	M	0	85	F	NHS	0	23		0	-62
106	M	0	0	F	NHS	5	5		5	5
107	M	72	0	F	NHS	72	0		0	0
108	M	0	93	F	NHS	0	0		0	-93
109	M	0	0	F	NHS	0	2		0	2
110	M	0	0	F	NHS	0	0		0	0
111	M	0	34	F	NHS	0	22		0	-12
112	M	0	0	F	NHS	0	0		0	0
113	M	0	6	F	NHS	0	0		0	-6
114	M	0	13	F	NHS	0	49		0	36
115	M	0	0	F	NHS	0	0		0	0
116	M	0	79	F	NHS	0	79		0	0
117	M	0	75	F	NHS	6	60		6	-15
118	M	0	0	F	NHS	4	3		4	3
119	M	0	47	M	HS	0	29		0	-18
120	M	3	0	M	HS	0	34		-3	34
121	M	0	0	M	HS	2	0		2	0
122	M	0	15	M	HS	0	35		0	20
123	M	0	51	M	HS	0	25		0	-26
124	M	0	0	M	HS	1	0		1	0
125	M	0	0	M	HS	2	5		2	5
126	M	0	0	M	HS	2.5	1		2.5	1
127	M	0	68	M	HS	4	36		4	-32
128	M	0	0	M	HS	0	3		0	3
129	M	0	0	M	HS	1	4		1	4
130	M	0	60	M	HS	0.5	60		0.5	0
131	M	0	0	M	HS	0	0		0	0
132	M	0	0	M	HS	1.5	11		1.5	11
133	M	3	0	M	HS	1.5	0		-1.5	0
134	M	0	0	M	HS	0	0		0	0
135	M	0.5	0	M	HS	21	10		20.5	10
136	M	0	0.5	M	HS	0	0		0	-0.5
137	M	0	0	M	NHS	0	0		0	0
138	M	0	80	M	NHS	0	11		0	-69
139	M	0	2	M	NHS	0	11		0	9
140	M	0	0	M	NHS	0	0		0	0
141	M	5	0	M	NHS	0	0		-5	0
142	M	0.5	0.5	M	NHS	0.5	4		0	3.5
143	M	57	46	M	NHS	0	0		-57	-46
144	M	56	0	M	NHS	0	0		-56	0
145	M	0	10	M	NHS	0	17		0	7
146	M	0	0	M	NHS	0	0		0	0
147	M	0	0	M	NHS	2	7		2	7
148	M	0	0	M	NHS	0	0		0	0
149	M	3	3	M	NHS	2	7		-1	4
150	M	65	0	M	NHS	65	0		0	0
151	M	0	0	M	NHS	0	0		0	0
152	M	0	0	M	NHS	1	53		1	53
153	M	0	0	M	NHS	0	12		0	12

## Sheet: 2-ByCondition
FsubFexpHS	Gender	Total baselibne sample right	Total baseline sample left	Exper. Gender	HS/noHS	Total after sample right	Total after sample left		Change RIGHT	Change LEFT		FsubFexpNHS	Gender	Total baselibne sample right	Total baseline sample left	Exper. Gender	HS/noHS	Total after sample right	Total after sample left		Change RIGHT	Change LEFT		FsubMexpHS	Gender	Total baselibne sample right	Total baseline sample left	Exper. Gender	HS/noHS	Total after sample right	Total after sample left		Change RIGHT	Change LEFT		FsubMexpNHS	Gender	Total baselibne sample right	Total baseline sample left	Exper. Gender	HS/noHS	Total after sample right	Total after sample left		Change RIGHT	Change LEFT		MsubFexpHS	Gender
	F	0	0	F	HS	0	0		0	0			F	5	0	F	NHS	0	4		-5	4			F	2	0	M	HS	0	0		-2	0			F	0	47	M	NHS	0	4		0	-43			M
	F	0	71	F	HS	2	0		2	-71			F	40	0	F	NHS	0	67		-40	67			F	0	3	M	HS	0.5	4		0.5	1			F	19	6	M	NHS	12	0		-7	-6			M
	F	0	44	F	HS	0	41		0	-3			F	1	0	F	NHS	0	0		-1	0			F	0	0.5	M	HS	0	1.5		0	1			F	25	0	M	NHS	8	0		-17	0			M
	F	0	0	F	HS	20	0		20	0			F	0	0	F	NHS	0	0		0	0			F	0	0	M	HS	1	0.5		1	0.5			F	1	22	M	NHS	1.5	0		0.5	-22			M
	F	0.5	15	F	HS	0	0		-0.5	-15			F	0	0	F	NHS	0	1		0	1			F	5	38	M	HS	23	23		18	-15			F	1	3	M	NHS	0	0		-1	-3			M
	F	14	0	F	HS	43	0		29	0			F	0.5	14	F	NHS	0.5	0		0	-14			F	0	0	M	HS	0	0.5		0	0.5			F	0	0	M	NHS	6	0		6	0			M
	F	0	4	F	HS	3	0		3	-4			F	0	0	F	NHS	0	2		0	2			F	0	0	M	HS	2	2		2	2			F	0	0	M	NHS	0	2		0	2			M
	F	0	0	F	HS	0	0		0	0			F	0	0	F	NHS	0	0		0	0			F	3	63	M	HS	0	61		-3	-2			F	0	0	M	NHS	8	0		8	0			M
	F	0	0	F	HS	23	0		23	0			F	0	0	F	NHS	0	0		0	0			F	0	0	M	HS	10	12		10	12			F	0.5	0	M	NHS	2	0		1.5	0			M
	F	0	0	F	HS	0	16		0	16			F	0.5	0.5	F	NHS	0.5	22.5		0	22			F	6	1	M	HS	0	20		-6	19			F	0	72	M	NHS	0	0		0	-72			M
	F	0	0	F	HS	0	0		0	0			F	0	11	F	NHS	0	14		0	3			F	0	15	M	HS	15	13		15	-2			F	0	40	M	NHS	24	34		24	-6			M
	F	0	0	F	HS	0	0		0	0			F	0.5	17.5	F	NHS	2.5	0		2	-17.5			F	3	35	M	HS	0	10		-3	-25			F	0	0	M	NHS	0	7		0	7			M
	F	0.5	47.5	F	HS	0	5		-0.5	-42.5			F	0	0	F	NHS	0	11		0	11			F	0	1	M	HS	0	1		0	0			F	0	1	M	NHS	0	0		0	-1			M
	F	55	0	F	HS	33	0		-22	0			F	26	0	F	NHS	6	0		-20	0			F	0	0	M	HS	0	0		0	0			F	0	0	M	NHS	1.5	37.5		1.5	37.5			M
	F	2	1	F	HS	2.5	2		0.5	1			F	0	9	F	NHS	2	4		2	-5			F	24	3	M	HS	0.5	0		-23.5	-3			F	0	68	M	NHS	0	0.5		0	-67.5			M
	F	0.5	71	F	HS	0	71		-0.5	0			F	0	0	F	NHS	0	0		0	0			F	0	11	M	HS	0	55		0	44			F	0	72	M	NHS	0	16		0	-56			M
	F	0	0	F	HS	0	0		0	0															F	0	0	M	HS	1	0		1	0			F	9	0	M	NHS	2	0		-7	0			M
	F	1	6	F	HS	0	2		-1	-4															F	0	80	M	HS	0	80		0	0			F	60	0	M	NHS	60	14		0	14			M
	F	0	0	F	HS	2	0		2	0															F	0	24	M	HS	0.5	19		0.5	-5			F	0	0	M	NHS	0	3		0	3			M
	F	0	3	F	HS	0	0		0	-3															F	47	1	M	HS	0	3		-47	2															M
	F	1	0	F	HS	0	0		-1	0																																							M
	F	0	0	F	HS	1	0		1	0
																				FsubFexp condition-specific baseline	-3.875	4.59375																						FsubMexp condition-specific baseline	0.5	-11.2105
[truncated: 38 more columns]

## Sheet: 3-ConditionBaselineCorrected
FsubFexpHS	Gender	Total baselibne sample right	Total baseline sample left	Exper. Gender	HS/noHS	Total after sample right	Total after sample left		Change RIGHT	Change LEFT		Right Baseline	Left Baseline		Right corrected	Left corrected		FsubMexpHS	Gender	Total baselibne sample right	Total baseline sample left	Exper. Gender	HS/noHS	Total after sample right	Total after sample left		Change RIGHT	Change LEFT		Right Baseline	Left Baseline		Right corrected	Left corrected		MsubFexpHS	Gender	Total baselibne sample right	Total baseline sample left	Exper. Gender	HS/noHS	Total after sample right	Total after sample left		Change RIGHT	Change LEFT		Right Baseline	Left Baseline
	F	0	0	F	HS	0	0		0	0	FsubFexp condition-specific baseline	-3.875	4.59375	Baseline corrected:	3.875	-4.59375			F	2	0	M	HS	0	0		-2	0	FsubMexp condition-specific baseline	0.5	-11.2105	Baseline corrected:	-2.5	11.2105			M	66	0	F	HS	5	0		-61	0	MsubFexp condition-specific baseline	1.35	-4.85
	F	0	71	F	HS	2	0		2	-71		-3.875	4.59375		5.875	-75.5938			F	0	3	M	HS	0.5	4		0.5	1		0.5	-11.2105		0	12.2105			M	0	0	F	HS	0	6		0	6		1.35	-4.85
	F	0	44	F	HS	0	41		0	-3		-3.875	4.59375		3.875	-7.59375			F	0	0.5	M	HS	0	1.5		0	1		0.5	-11.2105		-0.5	12.2105			M	0	76	F	HS	0	83		0	7		1.35	-4.85
	F	0	0	F	HS	20	0		20	0		-3.875	4.59375		23.875	-4.59375			F	0	0	M	HS	1	0.5		1	0.5		0.5	-11.2105		0.5	11.7105			M	0	0	F	HS	0	0		0	0		1.35	-4.85
	F	0.5	15	F	HS	0	0		-0.5	-15		-3.875	4.59375		3.375	-19.5938			F	5	38	M	HS	23	23		18	-15		0.5	-11.2105		17.5	-3.78947			M	0	0	F	HS	11	3		11	3		1.35	-4.85
	F	14	0	F	HS	43	0		29	0		-3.875	4.59375		32.875	-4.59375			F	0	0	M	HS	0	0.5		0	0.5		0.5	-11.2105		-0.5	11.7105			M	53	0	F	HS	6.5	0		-46.5	0		1.35	-4.85
	F	0	4	F	HS	3	0		3	-4		-3.875	4.59375		6.875	-8.59375			F	0	0	M	HS	2	2		2	2		0.5	-11.2105		1.5	13.2105			M	0	2	F	HS	2	4		2	2		1.35	-4.85
	F	0	0	F	HS	0	0		0	0		-3.875	4.59375		3.875	-4.59375			F	3	63	M	HS	0	61		-3	-2		0.5	-11.2105		-3.5	9.21053			M	76	0	F	HS	0	12		-76	12		1.35	-4.85
	F	0	0	F	HS	23	0		23	0		-3.875	4.59375		26.875	-4.59375			F	0	0	M	HS	10	12		10	12		0.5	-11.2105		9.5	23.2105			M	0	0	F	HS	0	0		0	0		1.35	-4.85
	F	0	0	F	HS	0	16		0	16		-3.875	4.59375		3.875	11.4062			F	6	1	M	HS	0	20		-6	19		0.5	-11.2105		-6.5	30.2105			M	0	0	F	HS	0.5	0.5		0.5	0.5		1.35	-4.85
	F	0	0	F	HS	0	0		0	0		-3.875	4.59375		3.875	-4.59375			F	0	15	M	HS	15	13		15	-2		0.5	-11.2105		14.5	9.21053			M	0	0	F	HS	1.5	0		1.5	0		1.35	-4.85
	F	0	0	F	HS	0	0		0	0		-3.875	4.59375		3.875	-4.59375			F	3	35	M	HS	0	10		-3	-25		0.5	-11.2105		-3.5	-13.7895			M	0	0	F	HS	5	0		5	0		1.35	-4.85
	F	0.5	47.5	F	HS	0	5		-0.5	-42.5		-3.875	4.59375		3.375	-47.0938			F	0	1	M	HS	0	1		0	0		0.5	-11.2105		-0.5	11.2105			M	0	0	F	HS	0	0		0	0		1.35	-4.85
	F	55	0	F	HS	33	0		-22	0		-3.875	4.59375		-18.125	-4.59375			F	0	0	M	HS	0	0		0	0		0.5	-11.2105		-0.5	11.2105			M	0	0	F	HS	0	0		0	0		1.35	-4.85
	F	2	1	F	HS	2.5	2		0.5	1		-3.875	4.59375		4.375	-3.59375			F	24	3	M	HS	0.5	0		-23.5	-3		0.5	-11.2105		-24	8.21053			M	0	0	F	HS	0	7		0	7		1.35	-4.85
	F	0.5	71	F	HS	0	71		-0.5	0		-3.875	4.59375		3.375	-4.59375			F	0	11	M	HS	0	55		0	44		0.5	-11.2105		-0.5	55.2105			M	0	0	F	HS	0	48		0	48		1.35	-4.85
	F	0	0	F	HS	0	0		0	0		-3.875	4.59375		3.875	-4.59375			F	0	0	M	HS	1	0		1	0		0.5	-11.2105		0.5	11.2105			M	0	0	F	HS	0	0		0	0		1.35	-4.85
	F	1	6	F	HS	0	2		-1	-4		-3.875	4.59375		2.875	-8.59375			F	0	80	M	HS	0	80		0	0		0.5	-11.2105		-0.5	11.2105			M	0	0	F	HS	0	0		0	0		1.35	-4.85
	F	0	0	F	HS	2	0		2	0		-3.875	4.59375		5.875	-4.59375			F	0	24	M	HS	0.5	19		0.5	-5		0.5	-11.2105		0	6.21053			M	0	0	F	HS	0.5	0		0.5	0		1.35	-4.85
	F	0	3	F	HS	0	0		0	-3		-3.875	4.59375		3.875	-7.59375			F	47	1	M	HS	0	3		-47	2		0.5	-11.2105		-47.5	13.2105			M	0	43	F	HS	0.5	47		0.5	4		1.35	-4.85
	F	1	0	F	HS	0	0		-1	0		-3.875	4.59375		2.875	-4.59375																					M	0	0	F	HS	0	0		0	0		1.35	-4.85
	F	0	0	F	HS	1	0		1	0		-3.875	4.59375		4.875	-4.59375
												-3.875	4.59375		3.875	-4.59375
[truncated: 18 more columns]

## Sheet: 4-FinalData
Order of conditions and hand rearranged to match Figure 3a	FsubFexpHS	Left corrected	Right corrected	MsubMexpHS	Left corrected	Right corrected	FsubMexpHS	Left corrected	Right corrected	MsubFexpHS	Left corrected	Right corrected			WithinGender	Left corrected	Right corrected	Across gender	Left corrected	Right corrected
		-4.59375	3.875		-16.8529	6.82353		11.2105	-2.5		4.85	-62.35				-4.59375	3.875		11.2105	-2.5
		-75.5938	5.875		35.1471	3.82353		12.2105	0		10.85	-1.35				-75.5938	5.875		12.2105	0
		-7.59375	3.875		1.14706	8.82353		12.2105	-0.5		11.85	-1.35				-7.59375	3.875		12.2105	-0.5
		-4.59375	23.875		21.1471	6.82353		11.7105	0.5		4.85	-1.35				-4.59375	23.875		11.7105	0.5
		-19.5938	3.375		-24.8529	6.82353		-3.78947	17.5		7.85	9.65				-19.5938	3.375		-3.78947	17.5
		-4.59375	32.875		1.14706	7.82353		11.7105	-0.5		4.85	-47.85				-4.59375	32.875		11.7105	-0.5
		-8.59375	6.875		6.14706	8.82353		13.2105	1.5		6.85	0.65				-8.59375	6.875		13.2105	1.5
		-4.59375	3.875		2.14706	9.32353		9.21053	-3.5		16.85	-77.35				-4.59375	3.875		9.21053	-3.5
		-4.59375	26.875		-30.8529	10.8235		23.2105	9.5		4.85	-1.35				-4.59375	26.875		23.2105	9.5
		11.4062	3.875		4.14706	6.82353		30.2105	-6.5		5.35	-0.85				11.4062	3.875		30.2105	-6.5
		-4.59375	3.875		5.14706	7.82353		9.21053	14.5		4.85	0.15				-4.59375	3.875		9.21053	14.5
		-4.59375	3.875		1.14706	7.32353		-13.7895	-3.5		4.85	3.65				-4.59375	3.875		-13.7895	-3.5
		-47.0938	3.375		1.14706	6.82353		11.2105	-0.5		4.85	-1.35				-47.0938	3.375		11.2105	-0.5
		-4.59375	-18.125		12.1471	8.32353		11.2105	-0.5		4.85	-1.35				-4.59375	-18.125		11.2105	-0.5
		-3.59375	4.375		1.14706	5.32353		8.21053	-24		11.85	-1.35				-3.59375	4.375		8.21053	-24
		-4.59375	3.375		1.14706	6.82353		55.2105	-0.5		52.85	-1.35				-4.59375	3.375		55.2105	-0.5
		-4.59375	3.875		11.1471	27.3235		11.2105	0.5		4.85	-1.35				-4.59375	3.875		11.2105	0.5
		-8.59375	2.875		0.647059	6.82353		11.2105	-0.5		4.85	-1.35				-8.59375	2.875		11.2105	-0.5
		-4.59375	5.875					6.21053	0		4.85	-0.85				-4.59375	5.875		6.21053	0
		-7.59375	3.875					13.2105	-47.5		8.85	-0.85				-7.59375	3.875		13.2105	-47.5
		-4.59375	2.875								4.85	-1.35				-4.59375	2.875		4.85	-62.35
		-4.59375	4.875													-4.59375	4.875		10.85	-1.35
		-4.59375	3.875													-4.59375	3.875		11.85	-1.35
																-16.8529	6.82353		4.85	-1.35
																35.1471	3.82353		7.85	9.65
																1.14706	8.82353		4.85	-47.85
	average	-10.0503	6.2663		1.78595	8.51797		12.7105	-2.325		9.1119	-9.0881				21.1471	6.82353		6.85	0.65
	STD	17.444	9.87071		15.039	4.93826		13.1759	13.3931		10.5589	22.9726				-24.8529	6.82353		16.85	-77.35
	SE	3.63733	2.05818		3.54472	1.16396		2.94623	2.99479		2.30414	5.01303				1.14706	7.82353		4.85	-1.35
																6.14706	8.82353		5.35	-0.85
																2.14706	9.32353		4.85	0.15
																-30.8529	10.8235		4.85	3.65
																4.14706	6.82353		4.85	-1.35
																5.14706	7.82353		4.85	-1.35
																1.14706	7.32353		11.85	-1.35
																1.14706	6.82353		52.85	-1.35
																12.1471	8.32353		4.85	-1.35
																1.14706	5.32353		4.85	-1.35
																1.14706	6.82353		4.85	-0.85
																11.1471	27.3235		8.85	-0.85
																0.647059	6.82353		4.85	-1.35
															average	-4.85388	7.25484		10.8673	-5.78902
															STD	17.2873	8.07657		11.8964	18.9944
															SE	2.69982	1.26135		1.8579	2.96643

## Sheet: 5-TaintingExperiment
FsubFexpHS	CLEAN_RIGHT	Perfume_RIGHT	AND_RIGHT	EST_RIGHT		CLEAN_LEFT	Perfume_LEFT	AND_LEFT	EST_LEFT
	0	47	0	0		0	-30	0	16
	2	0	1	-45		-71	-0.5	0	0
	0	0	-7	-3.5		-3	0	0	10
	20	-1.5	-7	0		0	1	49	23
	-0.5	0	0	0		-15	0	-23	0
	29	0.5	0	0		0	0	0	0
	3	0	-0.5	0		-4	4	-38	1
	0	0	2	0		0	7.5	4	0
	23	22	0	0		0	0	33	0
	0	32.5	0	-69		16	33	0	0
	0	-0.5	0	6		0	0	0.5	0
	0	1	-30	1		0	-8	0	0
	-0.5	-5	0	-1		-42.5	-5	0	0
	-22	0	-4.5	-0.5		0	-4	15.5	-1
	0.5	0.5	0	-2		1	-30	0	-2
	-0.5	0.5	-15	-9		0	-0.5	3	30
	0	5.5	0	0		0	-2	8	3
	-1	-3.5	0.5	0		-4	11	0.5	0
	2	13	0	-21		0	21	0	0
	0	0	26	0		-3	0	-1	0
	-1	-1	-8			0	0	0
	1		0			0		3
average	2.5	5.28571	-1.93182	-7.2		-5.70455	-0.119048	2.47727	4
STD	10.0889	13.0466	9.52852	18.2464		17.813	13.4786	16.4284	8.8258
SE	2.15096	2.84701	2.03149	4.08002		3.79774	2.94127	3.50255	1.97351

## Sheet: 6-BaselineExtremeDeletion
FsubFexpHS	Gender	Total baselibne sample right	Total baseline sample left	Exper. Gender	HS/noHS	Total after sample right	Total after sample left		Change RIGHT	Change LEFT		FsubFexpNHS	Gender	Total baselibne sample right	Total baseline sample left	Exper. Gender	HS/noHS	Total after sample right	Total after sample left		Change RIGHT	Change LEFT		FsubMexpHS	Gender	Total baselibne sample right	Total baseline sample left	Exper. Gender	HS/noHS	Total after sample right	Total after sample left		Change RIGHT	Change LEFT		FsubMexpNHS	Gender	Total baselibne sample right	Total baseline sample left	Exper. Gender	HS/noHS	Total after sample right	Total after sample left		Change RIGHT	Change LEFT		MsubFexpHS	Gender
	F	0	0	F	HS	0	0		0	0			F	0.5	17.5	F	NHS	2.5	0		2	-17.5			F	2	0	M	HS	0	0		-2	0			F	0	72	M	NHS	0	0		0	-72			M
	F	0	71	F	HS	2	0		2	-71			F	0.5	14	F	NHS	0.5	0		0	-14			F	0	3	M	HS	0.5	4		0.5	1			F	0	68	M	NHS	0	0.5		0	-67.5			M
	F	0	44	F	HS	0	41		0	-3			F	0	9	F	NHS	2	4		2	-5			F	0	0.5	M	HS	0	1.5		0	1			F	0	72	M	NHS	0	16		0	-56			M
	F	0	0	F	HS	20	0		20	0			F	26	0	F	NHS	6	0		-20	0			F	0	0	M	HS	1	0.5		1	0.5			F	0	47	M	NHS	0	4		0	-43			M
	F	0.5	15	F	HS	0	0		-0.5	-15			F	1	0	F	NHS	0	0		-1	0			F	5	38	M	HS	23	23		18	-15			F	1	22	M	NHS	1.5	0		0.5	-22			M
	F	14	0	F	HS	43	0		29	0			F	0	0	F	NHS	0	0		0	0			F	0	0	M	HS	0	0.5		0	0.5			F	19	6	M	NHS	12	0		-7	-6			M
	F	0	4	F	HS	3	0		3	-4			F	0	0	F	NHS	0	0		0	0			F	0	0	M	HS	2	2		2	2			F	0	40	M	NHS	24	34		24	-6			M
	F	0	0	F	HS	0	0		0	0			F	0	0	F	NHS	0	0		0	0			F	3	63	M	HS	0	61		-3	-2			F	1	3	M	NHS	0	0		-1	-3			M
	F	0	0	F	HS	23	0		23	0			F	0	0	F	NHS	0	0		0	0			F	0	0	M	HS	10	12		10	12			F	0	1	M	NHS	0	0		0	-1			M
	F	0	0	F	HS	0	16		0	16			F	0	0	F	NHS	0	1		0	1			F	6	1	M	HS	0	20		-6	19			F	25	0	M	NHS	8	0		-17	0			M
	F	0	0	F	HS	0	0		0	0			F	0	0	F	NHS	0	2		0	2			F	0	15	M	HS	15	13		15	-2			F	9	0	M	NHS	2	0		-7	0			M
	F	0	0	F	HS	0	0		0	0			F	0	11	F	NHS	0	14		0	3			F	3	35	M	HS	0	10		-3	-25			F	0.5	0	M	NHS	2	0		1.5	0			M
	F	0.5	47.5	F	HS	0	5		-0.5	-42.5			F	5	0	F	NHS	0	4		-5	4			F	0	1	M	HS	0	1		0	0			F	0	0	M	NHS	6	0		6	0			M
	F	55	0	F	HS	33	0		-22	0			F	0	0	F	NHS	0	11		0	11			F	0	0	M	HS	0	0		0	0			F	0	0	M	NHS	8	0		8	0			M
	F	2	1	F	HS	2.5	2		0.5	1			F	0.5	0.5	F	NHS	0.5	22.5		0	22			F	24	3	M	HS	0.5	0		-23.5	-3			F	0	0	M	NHS	0	2		0	2			M
	F	0.5	71	F	HS	0	71		-0.5	0			F	40	0	F	NHS	0	67		-40	67			F	0	11	M	HS	0	55		0	44			F	0	0	M	NHS	0	3		0	3			M
	F	0	0	F	HS	0	0		0	0															F	0	0	M	HS	1	0		1	0			F	0	0	M	NHS	0	7		0	7			M
	F	1	6	F	HS	0	2		-1	-4															F	0	80	M	HS	0	80		0	0			F	60	0	M	NHS	60	14		0	14			M
	F	0	0	F	HS	2	0		2	0															F	0	24	M	HS	0.5	19		0.5	-5			F	0	0	M	NHS	1.5	37.5		1.5	37.5			M
	F	0	3	F	HS	0	0		0	-3															F	47	1	M	HS	0	3		-47	2															M
	F	1	0	F	HS	0	0		-1	0																																							M
	F	0	0	F	HS	1	0		1	0
																				FsubFexp condition-specific baseline	-3.875	4.59375																						FsubMexp condition-specific baseline	0.5	-11.2105
																				FsubFexp condition-specific baseline- extremes	-1.71429	1.71429																						FsubMexp condition-specific baseline- extremes	0.147059	-10.5
																						0
[truncated: 38 more columns]

## Sheet: 7-Sheet 3 corrected for extreme
FsubFexpHS	Gender	Total baselibne sample right	Total baseline sample left	Exper. Gender	HS/noHS	Total after sample right	Total after sample left		Change RIGHT	Change LEFT		Right Baseline	Left Baseline		Right corrected	Left corrected		FsubMexpHS	Gender	Total baselibne sample right	Total baseline sample left	Exper. Gender	HS/noHS	Total after sample right	Total after sample left		Change RIGHT	Change LEFT		Right Baseline	Left Baseline		Right corrected	Left corrected		MsubFexpHS	Gender	Total baselibne sample right	Total baseline sample left	Exper. Gender	HS/noHS	Total after sample right	Total after sample left		Change RIGHT	Change LEFT		Right Baseline	Left Baseline
	F	0	0	F	HS	0	0		0	0	FsubFexp condition-specific baseline	-1.71429	1.71429	Baseline corrected:	1.71429	-1.71429			F	2	0	M	HS	0	0		-2	0	FsubMexp condition-specific baseline	0.147059	-10.5	Baseline corrected:	-2.14706	10.5			M	66	0	F	HS	5	0		-61	0	MsubFexp condition-specific baseline	1.16667	-2.22222
	F	0	71	F	HS	2	0		2	-71		-1.71429	1.71429		3.71429	-72.7143			F	0	3	M	HS	0.5	4		0.5	1		0.147059	-10.5		0.352941	11.5			M	0	0	F	HS	0	6		0	6		1.16667	-2.22222
	F	0	44	F	HS	0	41		0	-3		-1.71429	1.71429		1.71429	-4.71429			F	0	0.5	M	HS	0	1.5		0	1		0.147059	-10.5		-0.147059	11.5			M	0	76	F	HS	0	83		0	7		1.16667	-2.22222
	F	0	0	F	HS	20	0		20	0		-1.71429	1.71429		21.7143	-1.71429			F	0	0	M	HS	1	0.5		1	0.5		0.147059	-10.5		0.852941	11			M	0	0	F	HS	0	0		0	0		1.16667	-2.22222
	F	0.5	15	F	HS	0	0		-0.5	-15		-1.71429	1.71429		1.21429	-16.7143			F	5	38	M	HS	23	23		18	-15		0.147059	-10.5		17.8529	-4.5			M	0	0	F	HS	11	3		11	3		1.16667	-2.22222
	F	14	0	F	HS	43	0		29	0		-1.71429	1.71429		30.7143	-1.71429			F	0	0	M	HS	0	0.5		0	0.5		0.147059	-10.5		-0.147059	11			M	53	0	F	HS	6.5	0		-46.5	0		1.16667	-2.22222
	F	0	4	F	HS	3	0		3	-4		-1.71429	1.71429		4.71429	-5.71429			F	0	0	M	HS	2	2		2	2		0.147059	-10.5		1.85294	12.5			M	0	2	F	HS	2	4		2	2		1.16667	-2.22222
	F	0	0	F	HS	0	0		0	0		-1.71429	1.71429		1.71429	-1.71429			F	3	63	M	HS	0	61		-3	-2		0.147059	-10.5		-3.14706	8.5			M	76	0	F	HS	0	12		-76	12		1.16667	-2.22222
	F	0	0	F	HS	23	0		23	0		-1.71429	1.71429		24.7143	-1.71429			F	0	0	M	HS	10	12		10	12		0.147059	-10.5		9.85294	22.5			M	0	0	F	HS	0	0		0	0		1.16667	-2.22222
	F	0	0	F	HS	0	16		0	16		-1.71429	1.71429		1.71429	14.2857			F	6	1	M	HS	0	20		-6	19		0.147059	-10.5		-6.14706	29.5			M	0	0	F	HS	0.5	0.5		0.5	0.5		1.16667	-2.22222
	F	0	0	F	HS	0	0		0	0		-1.71429	1.71429		1.71429	-1.71429			F	0	15	M	HS	15	13		15	-2		0.147059	-10.5		14.8529	8.5			M	0	0	F	HS	1.5	0		1.5	0		1.16667	-2.22222
	F	0	0	F	HS	0	0		0	0		-1.71429	1.71429		1.71429	-1.71429			F	3	35	M	HS	0	10		-3	-25		0.147059	-10.5		-3.14706	-14.5			M	0	0	F	HS	5	0		5	0		1.16667	-2.22222
	F	0.5	47.5	F	HS	0	5		-0.5	-42.5		-1.71429	1.71429		1.21429	-44.2143			F	0	1	M	HS	0	1		0	0		0.147059	-10.5		-0.147059	10.5			M	0	0	F	HS	0	0		0	0		1.16667	-2.22222
	F	55	0	F	HS	33	0		-22	0		-1.71429	1.71429		-20.2857	-1.71429			F	0	0	M	HS	0	0		0	0		0.147059	-10.5		-0.147059	10.5			M	0	0	F	HS	0	0		0	0		1.16667	-2.22222
	F	2	1	F	HS	2.5	2		0.5	1		-1.71429	1.71429		2.21429	-0.714286			F	24	3	M	HS	0.5	0		-23.5	-3		0.147059	-10.5		-23.6471	7.5			M	0	0	F	HS	0	7		0	7		1.16667	-2.22222
	F	0.5	71	F	HS	0	71		-0.5	0		-1.71429	1.71429		1.21429	-1.71429			F	0	11	M	HS	0	55		0	44		0.147059	-10.5		-0.147059	54.5			M	0	0	F	HS	0	48		0	48		1.16667	-2.22222
	F	0	0	F	HS	0	0		0	0		-1.71429	1.71429		1.71429	-1.71429			F	0	0	M	HS	1	0		1	0		0.147059	-10.5		0.852941	10.5			M	0	0	F	HS	0	0		0	0		1.16667	-2.22222
	F	1	6	F	HS	0	2		-1	-4		-1.71429	1.71429		0.714286	-5.71429			F	0	80	M	HS	0	80		0	0		0.147059	-10.5		-0.147059	10.5			M	0	0	F	HS	0	0		0	0		1.16667	-2.22222
	F	0	0	F	HS	2	0		2	0		-1.71429	1.71429		3.71429	-1.71429			F	0	24	M	HS	0.5	19		0.5	-5		0.147059	-10.5		0.352941	5.5			M	0	0	F	HS	0.5	0		0.5	0		1.16667	-2.22222
	F	0	3	F	HS	0	0		0	-3		-1.71429	1.71429		1.71429	-4.71429			F	47	1	M	HS	0	3		-47	2		0.147059	-10.5		-47.1471	12.5			M	0	43	F	HS	0.5	47		0.5	4		1.16667	-2.22222
	F	1	0	F	HS	0	0		-1	0		-1.71429	1.71429		0.714286	-1.71429																					M	0	0	F	HS	0	0		0	0		1.16667	-2.22222
	F	0	0	F	HS	1	0		1	0		-1.71429	1.71429		2.71429	-1.71429
												-1.71429	1.71429		1.71429	-1.71429
[truncated: 18 more columns]

## Sheet: 8-Sheet 4 corrected for extreme
Order of conditions and hand rearranged to match Figure 3a	FsubFexpHS	Left corrected	Right corrected	MsubMexpHS	Left corrected	Right corrected	FsubMexpHS	Left corrected	Right corrected	MsubFexpHS	Left corrected	Right corrected			WithinGender	Left corrected	Right corrected	Across gender	Left corrected	Right corrected
		-1.71429	1.71429		-17.7667	4.06667		10.5	-2.14706		2.22222	-62.1667				-1.71429	1.71429		10.5	-2.14706
		-72.7143	3.71429		34.2333	1.06667		11.5	0.352941		8.22222	-1.16667				-72.7143	3.71429		11.5	0.352941
		-4.71429	1.71429		0.233333	6.06667		11.5	-0.147059		9.22222	-1.16667				-4.71429	1.71429		11.5	-0.147059
		-1.71429	21.7143		20.2333	4.06667		11	0.852941		2.22222	-1.16667				-1.71429	21.7143		11	0.852941
		-16.7143	1.21429		-25.7667	4.06667		-4.5	17.8529		5.22222	9.83333				-16.7143	1.21429		-4.5	17.8529
		-1.71429	30.7143		0.233333	5.06667		11	-0.147059		2.22222	-47.6667				-1.71429	30.7143		11	-0.147059
		-5.71429	4.71429		5.23333	6.06667		12.5	1.85294		4.22222	0.833333				-5.71429	4.71429		12.5	1.85294
		-1.71429	1.71429		1.23333	6.56667		8.5	-3.14706		14.2222	-77.1667				-1.71429	1.71429		8.5	-3.14706
		-1.71429	24.7143		-31.7667	8.06667		22.5	9.85294		2.22222	-1.16667				-1.71429	24.7143		22.5	9.85294
		14.2857	1.71429		3.23333	4.06667		29.5	-6.14706		2.72222	-0.666667				14.2857	1.71429		29.5	-6.14706
		-1.71429	1.71429		4.23333	5.06667		8.5	14.8529		2.22222	0.333333				-1.71429	1.71429		8.5	14.8529
		-1.71429	1.71429		0.233333	4.56667		-14.5	-3.14706		2.22222	3.83333				-1.71429	1.71429		-14.5	-3.14706
		-44.2143	1.21429		0.233333	4.06667		10.5	-0.147059		2.22222	-1.16667				-44.2143	1.21429		10.5	-0.147059
		-1.71429	-20.2857		11.2333	5.56667		10.5	-0.147059		2.22222	-1.16667				-1.71429	-20.2857		10.5	-0.147059
		-0.714286	2.21429		0.233333	2.56667		7.5	-23.6471		9.22222	-1.16667				-0.714286	2.21429		7.5	-23.6471
		-1.71429	1.21429		0.233333	4.06667		54.5	-0.147059		50.2222	-1.16667				-1.71429	1.21429		54.5	-0.147059
		-1.71429	1.71429		10.2333	24.5667		10.5	0.852941		2.22222	-1.16667				-1.71429	1.71429		10.5	0.852941
		-5.71429	0.714286		-0.266667	4.06667		10.5	-0.147059		2.22222	-1.16667				-5.71429	0.714286		10.5	-0.147059
		-1.71429	3.71429					5.5	0.352941		2.22222	-0.666667				-1.71429	3.71429		5.5	0.352941
		-4.71429	1.71429					12.5	-47.1471		6.22222	-0.666667				-4.71429	1.71429		12.5	-47.1471
		-1.71429	0.714286								2.22222	-1.16667				-1.71429	0.714286		2.22222	-62.1667
		-1.71429	2.71429													-1.71429	2.71429		8.22222	-1.16667
		-1.71429	1.71429													-1.71429	1.71429		9.22222	-1.16667
																-17.7667	4.06667		2.22222	-1.16667
																34.2333	1.06667		5.22222	9.83333
																0.233333	6.06667		2.22222	-47.6667
	average	-7.17081	4.10559		0.872222	5.76111		12	-1.97206		6.48413	-8.90476				20.2333	4.06667		4.22222	0.833333
	STD	17.444	9.87071		15.039	4.93826		13.1759	13.3931		10.5589	22.9726				-25.7667	4.06667		14.2222	-77.1667
	SE	3.63733	2.05818		3.54472	1.16396		2.94623	2.99479		2.30414	5.01303				0.233333	5.06667		2.22222	-1.16667
																5.23333	6.06667		2.72222	-0.666667
																1.23333	6.56667		2.22222	0.333333
																-31.7667	8.06667		2.22222	3.83333
																3.23333	4.06667		2.22222	-1.16667
																4.23333	5.06667		2.22222	-1.16667
																0.233333	4.56667		9.22222	-1.16667
																0.233333	4.06667		50.2222	-1.16667
																11.2333	5.56667		2.22222	-1.16667
																0.233333	2.56667		2.22222	-1.16667
																0.233333	4.06667		2.22222	-0.666667
																10.2333	24.5667		6.22222	-0.666667
																-0.266667	4.06667		2.22222	-1.16667
															average	-3.63972	4.8324		9.1748	-5.52296
															STD	16.7277	8.04009		12.083	19.0101
															SE	2.61242	1.25565		1.88705	2.96887
