# Supplementary material for: A social chemosignaling function for human handshaking
Source: eLife. 2015 Mar 3;4:e05154. doi: 10.7554/eLife.05154 (PMC4345842; doi:10.7554/eLife.05154)
Supplement: Supplementary file 2. — ANOVA table for analysis without condition-specific correction. This excel file contains the ANOVA table for Figure 3—figure supplement 1. It reveals that the significant interaction is maintained when we do not correct for condition-specific baseline, and instead add it as an additional level in the analysis (with/without handshake). DOI: http://dx.doi.org/10.7554/eLife.05154.014 [file elife05154s002.xlsx]

## Sheet: Sheet1
Anova Table
	DF	Sum of Squares	Mean Square	F-Value	P-Value	Lambda	Power
Subject gender	1	0.975	0.975	0.003	0.9546	0.003	0.05
Experimenter gender	1	61.521	61.521	0.205	0.651	0.205	0.073
HS/NHS	1	333.546	333.546	1.114	0.293	1.114	0.172
Subject gender * Experimenter gender	1	115.7	115.7	0.386	0.5352	0.386	0.092
Subject gender * HS/NHS	1	17.679	17.679	0.059	0.8084	0.059	0.057
Experimenter gender * HS/NHS	1	715.379	715.379	2.389	0.1243	2.389	0.318
Subject gender * Experimenter gender * HS/NHS	1	19.204	19.204	0.064	0.8004	0.064	0.057
Subject(group)	145	43414	299.407
Category HAND	1	6.257	6.257	0.021	0.8849	0.021	0.052
Category HAND * Subject gender	1	406.8	406.8	1.366	0.2444	1.366	0.201
Category HAND * Experimenter gender	1	114.303	114.303	0.384	0.5365	0.384	0.092
Category HAND * HS/NHS	1	114.336	114.336	0.384	0.5364	0.384	0.092
Category HAND * Subject gender * Experimenter gender	1	66.035	66.035	0.222	0.6384	0.222	0.075
Category HAND * Subject gender * HS/NHS	1	203.226	203.226	0.683	0.4101	0.683	0.125
Category HAND * Experimenter gender * HS/NHS	1	54.338	54.338	0.182	0.6699	0.182	0.07
Category HAND * Subject gender * Experimenter gender * HS/NHS	1	3795.91	3795.91	12.748	0.0005	12.748	0.961
Category HAND * Subject(group)	145	43175	297.759
Means tale for HAND
Effect: Category HAND * Subject gender * Experimenter gender * HS/NHS
	Count	Mean	Std. Dev.	Std. Err.
F, F, HS, ChangeRightHand	22	2.5	10.089	2.151
F, F, HS, ChangeLeftHand	22	-5.705	17.813	3.798
F, F, NHS, ChangeRightHand	16	-3.875	10.935	2.734
F, F, NHS, ChangeLeftHand	16	4.594	18.821	4.705
F, M, HS, ChangeRightHand	20	-1.825	13.393	2.995
F, M, HS, ChangeLeftHand	20	1.5	13.276	2.946
F, M, NHS, ChangeRightHand	19	0.5	7.688	1.764
F, M, NHS, ChangeLeftHand	19	-11.211	28.448	6.527
M, F, HS, ChangeRightHand	21	-7.738	22.973	5.013
M, F, HS, ChangeLeftHand	21	4.262	10.559	2.304
M, F, NHS, ChangeRightHand	20	1.35	2.412	0.539
M, F, NHS, ChangeLeftHand	20	-4.85	28.607	6.397
M, M, HS, ChangeRightHand	18	1.694	4.938	1.164
M, M, HS, ChangeLeftHand	18	0.639	15.039	3.545
M, M, NHS, ChangeRightHand	17	-6.824	18.749	4.547
M, M, NHS, ChangeLeftHand	17	-1.147	25.019	6.068
